# Supplementary material for: Practical Considerations for Odevixibat Treatment in Patients with Progressive Familial Intrahepatic Cholestasis: A Single-Center Case Series
Source: J Clin Med. 2024 Dec 10;13(24):7508. doi: 10.3390/jcm13247508 (PMC11676709; doi:10.3390/jcm13247508)
Supplement: Supplementary file 1 [file jcm-13-07508-s001.zip]

Archive with 1 entries (1 files):
- jcm-3292282-supplementary.pdf
